# Supplementary material for: Gamma-secretase inhibition combined with platinum compounds enhances cell death in a large subset of colorectal cancer cells
Source: Cell Commun Signal. 2008 Oct 24;6:8. doi: 10.1186/1478-811X-6-8 (PMC2584637; doi:10.1186/1478-811X-6-8)
Supplement: Additional file 4 — Quantification of DBZ and cisplatin effects on CRC cell growth. Crystal violet staining of 20 CRC cell lines fixed after treatment with DBZ, cisplatin or a combination of both. [file 1478-811X-6-8-S4.xls]

## Sheet: Sheet1
	A
	CRC line	nontreated value1 value 2		DMSO value1 value 2		DBZ value1 value 2		Cisplatin value1 value 2		CP + DBZ value1 value 2
	C80	0.88	0.889	1.153	1.079	0.78	0.767	0.674	0.688	0.494	0.499
	Caco-2	0.277	0.282	0.283	0.316	0.311	0.277	0.157	0.163	0.081	0.084
	CCK-81	2.854	2.85	2.928	2.988	3.173	3.151	2.143	2.164	1.251	1.334
	CC07	0.719	0.74	0.734	0.738	0.732	0.732	0.243	0.238	0.091	0.089
	HCA-7	0.433	0.431	0.49	0.496	0.559	0.556	0.223	0.22	0.091	0.089
	HCA-46	0.383	0.375	0.377	0.379	0.379	0.367	0.32	0.334	0.245	0.213
	HDC-9	1.631	1.65	1.788	1.797	1.633	1.615	0.704	0.705	0.778	0.772
	HDC-57	0.3	0.301	0.508	0.552	0.47	0.449	0.451	0.45	0.41	0.411
	HDC-73	0.371	0.37	0.311	0.311	0.283	0.285	0.183	0.185	0.186	0.187
	LoVo	1.997	1.98	2.382	2.393	2.554	2.534	0.474	0.466	0.338	0.333
	LS123	0.326	0.326	0.369	0.363	0.456	0.46	0.153	0.205	0.15	0.149
	VACO 4A	0.251	0.249	0.267	0.271	0.317	0.31	0.313	0.312	0.335	0.329
	B
	CRC line	nontreated value1 value 2		DMSO value1 value 2		DBZ value1 value 2		Cisplatin value1 value 2		CP + DBZ value1 value 2
	COLO 320DM	1.102	1.091	1.166	1.163	1.146	1.145	1.151	1.151	1.436	1.414
	COLO 741	1.116	1.106	0.887	0.89	0.902	0.922	0.262	0.258	0.14	0.136
	DLD-1	0.939	0.915	1.002	1.001	1.251	1.241	0.54	0.541	0.723	0.724
	RCM-1	1.529	1.516	1.416	1.396	1.631	1.627	0.664	0.668	0.254	0.256
	RKO	0.383	0.376	0.326	0.315	0.317	0.315	0.171	0.169	0.117	0.118
	SNU-C2B	0.942	0.944	1.225	1.23	1.405	1.404	0.677	0.675	0.636	0.64
	SW620	1.396	1.327	1.437	1.438	1.566	1.557	0.576	0.673	0.613	0.623
	Values given are OD at 570 nm of CRC cells fixed and stained with crystal violet (further details in methods section)
	CP = Cisplatin
	DBZ = (S,S)-2-[2-(3,5-Difluorophenyl)acetylamino]-N-(5-methyl-6-oxo-6,7- dihydro-5H-dibenzo[b,d]azepin-7-yl)propionamide
